# Supplementary material for: PVDF and P(VDF-TrFE) Electrospun Scaffolds for Nerve Graft Engineering: A Comparative Study on Piezoelectric and Structural Properties, and In Vitro Biocompatibility
Source: Int J Mol Sci. 2021 Oct 21;22(21):11373. doi: 10.3390/ijms222111373 (PMC8583857; doi:10.3390/ijms222111373)
Supplement: Supplementary file 1 [file ijms-22-11373-s001.zip]

Archive with 1 entries (1 files):
- ijms-1410933-supplementary.pdf
